# Supplementary material for: Integrated Analysis of Multi-Omics Alteration, Immune Profile, and Pharmacological Landscape of Pyroptosis-Derived lncRNA Pairs in Gastric Cancer
Source: Front Cell Dev Biol. 2022 Feb 25;10:816153. doi: 10.3389/fcell.2022.816153 (PMC8916586; doi:10.3389/fcell.2022.816153)
Supplement: Supplementary file 1 [file Table2.XLSX]

## Sheet: Table S1
Table S1. Details of baseline information of three cohorts.
Charateristics	TCGA	GSE62254	GSE15459
Age
<=60	116 (33.3)	117 (39.0)	61 (30.9)
>60	229 (65.8)	183 (61.0)	132 (69.1)
Unavailable	3 (0.9)
Sex
Male	225 (64.7)	199 (66.3)	124 (64.9)
Female	123 (35.3)	101 (33.7)	67 (35.1)
AJCC stage
I-II	156 (44.8)	126 (42.0)	60 (31.4)
III-IV	178 (51.1)	172 (57.3)	131 (68.6)
Unavailable	14 (4.1)	2 (0.7)
Grade
1-2	132 (37.9)
3-4	207 (59.5)
Unavailable	9 (2.6)
Survival
Alive	203 (58.3)		96 (50.3)
Dead	145 (41.7)		95 (49.7)

## Sheet: Table S2
Table S2. Pyroptosis gene list.
Number	Gene
1	BAK1
2	BAX
3	CASP1
4	CASP3
5	CASP4
6	CASP5
7	CHMP2A
8	CHMP2B
9	CHMP3
10	CHMP4A
11	CHMP4B
12	CHMP4C
13	CHMP6
14	CHMP7
15	CYCS
16	ELANE
17	GSDMD
18	GSDME
19	GZMB
20	HMGB1
21	IL18
22	IL1A
23	IL1B
24	IRF1
25	IRF2
26	TP53
27	TP63
28	AIM2
29	CASP6
30	CASP8
31	CASP9
32	GPX4
33	GSDMA
34	GSDMB
35	GSDMC
36	IL6
37	NLRC4
38	NLRP1
39	NLRP2
40	NLRP3
41	NLRP6
42	NLRP7
43	NOD1
44	NOD2
45	PJVK
46	PLCG1
47	PRKACA
48	PYCARD
49	SCAF11
50	TIRAP
51	TNF
